# Supplementary material for: DNA Barcoding of Chironomid Larvae (Diptera: Chironomidae) from Large Rivers in South Korea to Facilitate Freshwater Biomonitoring and Public Health Surveillance
Source: Int J Environ Res Public Health. 2022 Sep 23;19(19):12035. doi: 10.3390/ijerph191912035 (PMC9566745; doi:10.3390/ijerph191912035)
Supplement: Supplementary file 1 [file ijerph-19-12035-s001.zip]

Archive with 1 entries (1 files):
- ijerph-1874050-supplementary.pdf
